# Supplementary material for: Myeloperoxidase-anchored ENO1 mediates neutrophil extracellular trap DNA to enhance Treg differentiation via IFITM2 during sepsis
Source: J Clin Invest. 2025 Sep 2;135(21):e183541. doi: 10.1172/JCI183541 (PMC12578386; doi:10.1172/JCI183541)
Supplement: Supporting data values [file jci-135-183541-s010.xls]

## Sheet: Fig. 1A
cfDNA (ng/ml)	Tregs in CD4+ T lymphocytes (%)
341.957	9.23
348.562	10.9
335.422	8.63
267.92	8.95
342.735	9.67
328.14	11.6
321.28	9.07
330.987	8.79
325.922	10.1
334.537	11
543.742	18.9
576.056	20.3
583.52	21.7
442.827	18.2
509.167	19.6
481.02	18.1
500.025	19
560.168	21
469.963	19.7
560.535	19.1
601.961	13.4
565.389	13.1
560.343	14.8
641.683	16.2
590.419	15.6
723.586	17
620.05	15.1
674.262	15.8
656.378	14.6
665.27	16.8

## Sheet: Fig. 1B
MPO (ng/ml)	Tregs in CD4+T lymphocytes (%)
5.08	9.23
3.9	10.9
3.99	8.63
4.54	8.95
6.03	9.67
5.52	11.6
4.23	9.07
4.96	8.79
5.16	10.1
5.38	11
12.9	18.9
13.85	20.3
13.37	18.1
12.48	18.2
14.77	19.6
12.09	21.7
13.1	19
13.76	21
12.71	19.7
14.26	19.1
15.76	13.4
14.09	13.1
15.32	14.8
16.07	16.2
13.41	15.6
17.62	17
15.66	15.1
16.01	15.8
16.92	14.6
17.41	16.8

## Sheet: Fig. 1C
cfDNA (ng/ml)	Tregs in CD4+ T lymphocytes (%)
104.04	8.86
98.4995	9.66
91.47	8.75
112.362	10.8
108.909	11.8
131.378	11
144.323	10.2
156.626	10.9
133.975	9.18
141.149	11.4
78.515	8.22
89.383	11.4
83.2745	10.6
97.7625	11.1
88.461	9.68
172.204	17.5
159.32	14.7
155.292	15.4
134.777	14.8
127.12	14.1

## Sheet: Fig. 1D
MPO (ng/ml)	Tregs in CD4+ T lymphocytes (%)
14.41	8.86
13.97	9.66
12.09	8.75
12.73	10.8
13.08	11.8
23.12	11
19.3	10.2
21.89	10.9
18.49	9.18
25.24	11.4
11.41	8.22
13.92	11.4
12.69	10.6
12.9	11.1
10.85	9.68
22.37	17.5
17.59	14.7
21.89	15.4
22.87	14.8
21.81	14.1

## Sheet: Fig. 1E
	Sham	Sham	Sham	Sham	Sham	Sham	CLP	CLP	CLP	CLP	CLP	CLP
WT	6.05	6.22	6.12	6.45	6.41	7.62	16.9	20.1	20.3	19.6	16.6	15.1
Pad4-/-	6.06	5.64	5.92	6.16	4.99	5.18	13.3	8.47	12.1	12.9	11.2	10.9

## Sheet: Fig. 1F
tTreg	Healthy Control	Healthy Control	Healthy Control	Healthy Control	Healthy Control	Healthy Control	Patient-1D	Patient-1D	Patient-1D	Patient-1D	Patient-1D	Patient-1D	Patient-14D	Patient-14D	Patient-14D	Patient-14D	Patient-14D	Patient-14D
	61.7	61.9	62.9	64	61.7	61.8	67.5	64.7	64.8	67.1	70	68.9	15.3	12.1	17.3	15.9	12.7	18.9
pTreg	Healthy Control	Healthy Control	Healthy Control	Healthy Control	Healthy Control	Healthy Control	Patient-1D	Patient-1D	Patient-1D	Patient-1D	Patient-1D	Patient-1D	Patient-14D	Patient-14D	Patient-14D	Patient-14D	Patient-14D	Patient-14D
	38.3	38.1	37.1	36	38.3	38.2	32.5	35.3	35.2	32.9	30	31.1	84.7	87.9	82.7	84.1	87.3	81.1

## Sheet: Fig. 1G
tTreg	Sham	Sham	Sham	Sham	Sham	Sham	CLP-1D	CLP-1D	CLP-1D	CLP-1D	CLP-1D	CLP-1D	CLP-3D	CLP-3D	CLP-3D	CLP-3D	CLP-3D	CLP-3D	CLP-7D	CLP-7D	CLP-7D	CLP-7D	CLP-7D	CLP-7D
	51.2	49.9	48.6	50.4	49.5	47	62.8	62.2	63	65.1	65.8	64	44.3	41.2	49.2	51.3	48.4	53.4	35.1	37.1	36.4	40.2	36.8	38.2
pTreg	Sham	Sham	Sham	Sham	Sham	Sham	CLP-1D	CLP-1D	CLP-1D	CLP-1D	CLP-1D	CLP-1D	CLP-3D	CLP-3D	CLP-3D	CLP-3D	CLP-3D	CLP-3D	CLP-7D	CLP-7D	CLP-7D	CLP-7D	CLP-7D	CLP-7D
	48.8	50.1	51.4	49.6	50.5	53	37.2	37.8	37	34.9	34.2	36	55.7	58.8	50.8	48.7	51.6	46.6	64.9	62.9	63.6	59.8	63.2	61.8

## Sheet: Fig. 1H
	0 ng/mL	0 ng/mL	0 ng/mL	25 ng/mL	25 ng/mL	25 ng/mL	50 ng/mL	50 ng/mL	50 ng/mL	100 ng/mL	100 ng/mL	100 ng/mL
12h	36.6	35.1	36.9	38.5	37.5	38.4	37.6	38.8	38.2	37.4	38.1	39.5
24h	36.8	36.4	38.4	38.2	39.7	40.2	40.5	42.5	42.8	44	45.6	44.7
48h	38.2	37.3	39.2	45.4	47	44.8	46.3	48.1	46.8	51.5	50.1	54.1

## Sheet: Fig. 1I
	Ctrl	Ctrl	Ctrl	NETs-48h	NETs-48h	NETs-48h
1:1	50.6	50.8	51.5	23.9	26.5	25.9
2:1	60.7	61.4	63.7	35.2	34.1	35.4
4:1	64.1	64.5	66.6	39.7	38.8	40.1
8:1	71.1	72.5	72	41.4	45.4	44.5

## Sheet: Fig. 1J
	0 ng/ml	0 ng/ml	0 ng/ml	25 ng/ml	25 ng/ml	25 ng/ml	50 ng/ml	50 ng/ml	50 ng/ml	100 ng/ml	100 ng/ml	100 ng/ml
12h	765	769	774	765	772	779	873	899	855	906	946	910
24h	803	786	757	866	842	873	882	927	895	910	952	941
48h	769	775	770	943	970	946	998	984	1010	1014	1038	1028

[truncated: 82 more sheets: Fig. 1K, Fig. 2A, Fig. 2B, Fig. 2C, Fig. 2D, Fig. 2E, Fig. 2F, Fig. 2G, Fig. 2H, Fig. 2I, Fig. 2J, Fig. 3B, Fig. 3C, Fig. 3D, Fig. 3I, Fig. 3J, Fig. 4B, Fig. 4C, Fig. 4F, Fig. 4G …]
